# Supplementary material for: Use of TLC-Densitometric Method for Determination of Valproic Acid in Capsules
Source: Molecules. 2022 Jan 24;27(3):752. doi: 10.3390/molecules27030752 (PMC8839749; doi:10.3390/molecules27030752)
Supplement: Supplementary file 1 [file molecules-27-00752-s001.zip]

Archive with 1 entries (1 files):
- molecules-1571098-supplementary.pdf
